# Supplementary material for: A framework for designing medical devices resilient to low-resource settings
Source: Global Health. 2021 Jun 22;17:64. doi: 10.1186/s12992-021-00718-z (PMC8220789; doi:10.1186/s12992-021-00718-z)
Supplement: Supplementary file 3 — Additional file 3. is an Excel file (.xlsx) and is the tool that was used for validating the framework and that can be used for assessing other technologies. [file 12992_2021_718_MOESM3_ESM.xlsx]

## Sheet: Legend
	Criteria	Measurement scale
User Type	End users’ background	Medical doctors only	Any health care professional	Lay user
	Training needs	Low	Medium	High
HTM	Installation requirements	High	Medium	Low
	Maintenance frequency	Periodic	Seldom	No
	Maintenance complexity	Requires specialised personnel	Requires a trained local person	No
	Need for consumables	Frequent	Seldom	None
	Need for spare parts	Required specialised	Required easely avaliable	None
	Compatible consumables/spare parts	No		Yes
Design	Portability, compactness, robustness	Low	Medium	High
	Limiting the number of components/spare parts	High	Medium	Low
	Reusability	No		Yes
Reliance on external factors	Reliance on power sources	High	Medium	Low/None
	Reliance on water distribution	High	Medium	Low/None
	Reliance on medical location air	High	Medium	Low/None
	Need for sample preparation	Intensive	Medium	Minimal
	Resilience to dusty environments	Low	Medium	High
	Resilience to high-temperature environments	Low	Medium	High
	Resilience to high-humidity environments	Low	Medium	High
Materials	Robustness of the material	Low	Medium	High
	Durability of the material	Low	Medium	High
	"-" means that no information was specified for that specific medical device

## Sheet: Tool
		User Type			HTM						Design			Reliance on external factors							Materials		Cost			Lifetime
	Medical device	End users’ background	Training needs	User's understanding of the technical and clinical impact	Installation requirements	Maintenance frequency	Maintenance complexity	Need for consumables	Need for spare parts	Compatible consumables/spare parts	Portability, compactness, robustness	Limiting the number of components/spare parts	Reusability	Reliance on power sources	Reliance on water distribution	Reliance on medical location air	Resilience to dusty environments	Resilience to high-temperature environments	Resilience to high-humidity environments	Need for sample preparation	Robustness of the material	Durability of the material	Initial cost	Maintenance costs	Running costs	MD lifetime	Lifetime of MD parts/components
2014	Low cost computed tomography scanner	Physician, Technician or Radiologist	Initial training by manufacturer, and operator manuals	-	Medium	Requires regular maintenance 3 times annually by trained engineer, technician or manufacturer	Require specialised personnel	None	Requires specialised	-	Low	-	Yes	High	No	No	-	No	No	NA	-	-	300 000	-	-	-	-
	Pulse oxymeter	Intended for use by physician, technician, midwife or nurse	No additional training required	-	Low	No scheduled maintenance required	No	None	Easily available	Yes	High	Low	Yes	Medium	No	No	-	-	-	NA	High	-	250	-	25 for probes, 10 for batteries	2 to 5	-
	Anaesthesia delivery for low resource setting	A physician or technician	The manufacturer’s representative in the region where the equipment is planned to be used will provide the training. The manufacturer will provide all the equipment required. Time required is 2 days.	-	Medium	Calibration required at time of use, along with scheduled annual maintenance.	Medium	Inalation agent,delivery gases	-	-	High	-	Yes	Runs off either batteries or continuous power supply of 100-120V.	No	No	-	-	-	NA	-	-	24650	-	-	10	-
	Mobile-enabled non-invasive measure-through motion and low perfusion pulse oximeter	Patient or any health care professional	Group training by a local health partner	-	Low	Clean the sensor, cable and connector by wiping with a 70% isopropyl alcohol pad.	No	Batteries and cable with sensor	-	-	High	Low	Yes	Draws power from attached mobile device	No	No	If rugged smartphone	If rugged smartphone	If rugged smartphone	NA	If rugged smartphone	If rugged smartphone	490			5
2017	Electrocardiogram, handheld, digital	Trained caregiver (e.g family member), technician, nurse, general physician, specialised physician.	Device usage training needed	-	Low	No	No	Ag/AgCl ECG gel	-	-	High	Low	Yes	Medium	No	No	-	-	-	NA	-	-	500	-	-	5 to 10	-
	Phototherapy, for jaundice	Nurse, general physician, specialised physician	No	-	Low	No	No	None	-	-	Medium	Low	Yes	Low (power supply, solar panel, battery)	No	No	-	No	No	NA	-	-	950	-	-	5 to 10	-
	External Fixation for bone fracture	Physician, surgeon	Yes, orthopaedic surgeon training	-	NA	No	No	Yes, bone pins	-	-	High	Low	Yes	Low	No	No	Yes	Yes	-	NA	-	-	200	-	-	2 to 5	-
	White blood cell counting system	Untrained individual, nurse, physician etc	No	-	Low	No	No	Microcuvettes, reagent and cleaner	-	-	High	Low	Yes	Power supply and batteries	No	No	-	-	-	NA	-	-	-	-	-	-	-
		RED (including -) (%)	Yellow (%)	Green (%)	NA (%)
	Low cost computed tomography scanner	66.6667	9.52381	19.0476	4.7619
	Pulse oxymeter	23.8095	14.2857	57.1429	4.7619
	Anesthesia	52.381	23.8095	19.0476	4.7619
	Mobile-enabled non-invasive measure-through motion and low perfusion pulse oximeter	14.2857	33.3333	47.619	4.7619
	Electrocardiogram, handheld, digital	42.8571	9.52381	42.8571	4.7619
	Phototherapy, for jaundice	38.0952	9.52381	47.619	4.7619
	External Fixation for bone fracture	35.0877	10.0251	50.1253	4.7619
	White blood cell counting system	42.8571	4.7619	47.619	4.7619
	CRITERIA FOR WHICH WE OBTAIN GREEN COLOR MOSTLY (>=5/8 medical devices)
	Installation requirements	Maintenance frequency	Maintenance complexity	Portability, compactness, robustness	Limiting the number of components/spare parts	Reusability	Reliance on water distribution	Reliance on medical location air	Need for sample preparation
	CRITERIA FOR WHICH WE OBTAIN YELLOW AND RED COLOR MOSTLY
	End users’ background	User's understanding of the technical and clinical impact	Need for consumables	Need for spare parts	Compatible consumables/spare parts	Reliance on power sources	Resilience to dusty environments	Resilience to high-temperature environments	Resilience to high-humidity environments	Robustness of the material	Durability of the material
